# Supplementary material for: Association Study and Mendelian Randomization Analysis Reveal Effects of the Genetic Interaction Between PtoMIR403b and PtoGT31B-1 on Wood Formation in Populus tomentosa
Source: Front Plant Sci. 2021 Aug 30;12:704941. doi: 10.3389/fpls.2021.704941 (PMC8435637; doi:10.3389/fpls.2021.704941)
Supplement: Supplementary Table 1 — Oligonucleotide sequences of the primers used in this study. [file Data_Sheet_2.xlsx]

## Sheet: Legends of supplementary tables
Table S1 Oligonucleotide sequences of the primers used in this study.
Table S2 Common single nucleotide polymorphisms (SNPs; minor allele frequency ≥ 5%) in PtoMIR403b, and PtoGT31B-1 identified in our studies.
Table S3 Details of significant SNPs within candidate genes associated with growth and wood properties in the association population of P. tomentosa.
Table S4 SNP pairs and their main effects detected among the three candidate genes in the association population of P. tomentosa.
Table S5 MR results of the relationship of SNP, expression of PtoGT31B-1 and wood properties traits.

## Sheet: Table S1
Table S1 Oligonucleotide Sequences of the Primers Used in This Study
For RT-qPCR	Sequence (5' to 3')
Actin-F	TTCATTTCACATCTTCCCCTTTT
Actin-R	GATCTCTGTGTGGGCGTCTGT
PtoGT31B-1-qPCR-F	GCCTAAAGGCATCAACCGAAC
PtoGT31B-1-qPCR-R	CAGCCGCTAATTCCATCTCCA
PtomiR403b-qPCR-F	TTAGATTCACGCACAAACTCG

## Sheet: Table S2
Gene	SNP locus	SNP positiona	Genotype	Region
PtoMIR403b	SNP1	5	G/A	flanking
PtoMIR403b	SNP2	35	C/A	flanking
PtoMIR403b	SNP3	41	G/T	flanking
PtoMIR403b	SNP4	53	G/T	flanking
PtoMIR403b	SNP5	58	C/T	flanking
PtoMIR403b	SNP6	63	C/T	flanking
PtoMIR403b	SNP7	70	A/T	flanking
PtoMIR403b	SNP8	98	A/G	flanking
PtoMIR403b	SNP9	143	G/T	flanking
PtoMIR403b	SNP10	159	C/G	flanking
PtoMIR403b	SNP11	167	C/A	flanking
PtoMIR403b	SNP12	168	G/A	flanking
PtoMIR403b	SNP13	196	G/A	flanking
PtoMIR403b	SNP14	239	A/T	flanking
PtoMIR403b	SNP15	243	T/C	flanking
PtoMIR403b	SNP16	247	C/T	flanking
PtoMIR403b	SNP17	265	G/A	flanking
PtoMIR403b	SNP18	267	A/T	flanking
PtoMIR403b	SNP19	358	G/A	flanking
PtoMIR403b	SNP20	382	A/T	flanking
PtoMIR403b	SNP21	392	G/A	flanking
PtoMIR403b	SNP22	467	A/G	flanking
PtoMIR403b	SNP23	491	T/A	flanking
PtoMIR403b	SNP24	492	C/G	flanking
PtoMIR403b	SNP25	516	C/G	flanking
PtoMIR403b	SNP26	522	C/G	flanking
PtoMIR403b	SNP27	525	A/G	flanking
PtoMIR403b	SNP28	550	T/C	flanking
PtoMIR403b	SNP29	551	A/G	flanking
PtoMIR403b	SNP30	597	A/G	flanking
PtoMIR403b	SNP31	622	G/T	precursor
PtoMIR403b	SNP32	663	C/T	precursor
PtoMIR403b	SNP33	666	T/C	precursor
PtoMIR403b	SNP34	742	C/G	flanking
PtoMIR403b	SNP35	759	G/T	flanking
PtoMIR403b	SNP36	768	C/A	flanking
PtoMIR403b	SNP37	772	G/A	flanking
PtoMIR403b	SNP38	775	A/T	flanking
PtoMIR403b	SNP39	822	T/G	flanking
PtoMIR403b	SNP40	834	A/G	flanking
PtoMIR403b	SNP41	883	C/T	flanking
PtoMIR403b	SNP42	909	T/A	flanking
PtoMIR403b	SNP43	935	C/A	flanking
PtoMIR403b	SNP44	944	A/C	flanking
PtoMIR403b	SNP45	990	G/T	flanking
PtoMIR403b	SNP46	994	C/G	flanking
PtoMIR403b	SNP47	1016	G/T	flanking
PtoMIR403b	SNP48	1035	C/T	flanking
PtoMIR403b	SNP49	1041	C/A	flanking
PtoMIR403b	SNP50	1049	C/T	flanking
PtoMIR403b	SNP51	1053	G/A	flanking
PtoMIR403b	SNP52	1133	T/A	flanking
PtoMIR403b	SNP53	1187	C/G	flanking
PtoMIR403b	SNP54	1298	A/T	flanking
PtoGT31B-1	SNP1	8591	G/A	downstream
PtoGT31B-1	SNP2	8576	A/G	downstream
PtoGT31B-1	SNP3	8565	C/T	downstream
PtoGT31B-1	SNP4	8548	A/G	downstream
PtoGT31B-1	SNP5	8503	C/T	downstream
PtoGT31B-1	SNP6	8501	A/G	downstream
PtoGT31B-1	SNP7	8478	T/C	downstream
PtoGT31B-1	SNP8	8456	G/A	downstream
PtoGT31B-1	SNP9	8451	G/A	downstream
PtoGT31B-1	SNP10	8353	A/G	downstream
PtoGT31B-1	SNP11	8302	A/G	downstream
PtoGT31B-1	SNP12	8292	T/C	downstream
PtoGT31B-1	SNP13	8214	A/G	downstream
PtoGT31B-1	SNP14	8203	C/A	downstream
PtoGT31B-1	SNP15	8185	A/G	downstream
PtoGT31B-1	SNP16	8110	C/T	3'-UTR
PtoGT31B-1	SNP17	8019	A/G	3'-UTR
PtoGT31B-1	SNP18	7741	T/C	3'-UTR
PtoGT31B-1	SNP19	7712	T/C	3'-UTR
PtoGT31B-1	SNP20	7668	C/T	3'-UTR
PtoGT31B-1	SNP21	7594	T/C	3'-UTR
PtoGT31B-1	SNP22	7446	A/C	3'-UTR
PtoGT31B-1	SNP23	7192	A/T	Intron
PtoGT31B-1	SNP24	7184	A/G	Intron
PtoGT31B-1	SNP25	7140	A/G	Intron
PtoGT31B-1	SNP26	7138	A/G	Intron
PtoGT31B-1	SNP27	7137	A/T	Intron
PtoGT31B-1	SNP28	7103	T/G	Intron
PtoGT31B-1	SNP29	7102	A/G	Intron
PtoGT31B-1	SNP30	7066	A/T	Intron
PtoGT31B-1	SNP31	6950	A/G	Intron
PtoGT31B-1	SNP32	6734	C/T	Intron
PtoGT31B-1	SNP33	6612	A/T	Intron
PtoGT31B-1	SNP34	6590	A/G	Intron
PtoGT31B-1	SNP35	6470	A/G	3'-UTR
PtoGT31B-1	SNP36	6461	A/G	3'-UTR
PtoGT31B-1	SNP37	6385	A/T	3'-UTR
PtoGT31B-1	SNP38	6299	C/T	Exon
PtoGT31B-1	SNP39	6230	A/G	Exon
PtoGT31B-1	SNP40	6212	C/G	Exon
PtoGT31B-1	SNP41	6179	C/A	Intron
PtoGT31B-1	SNP42	6160	G/A	Intron
PtoGT31B-1	SNP43	6150	C/T	Intron
PtoGT31B-1	SNP44	6143	A/T	Intron
PtoGT31B-1	SNP45	6113	A/T	Intron
PtoGT31B-1	SNP46	6092	G/A	Exon
PtoGT31B-1	SNP47	5960	C/A	Intron
PtoGT31B-1	SNP48	5959	A/T	Intron
PtoGT31B-1	SNP49	5917	G/A	Intron
PtoGT31B-1	SNP50	5898	G/C	Intron
PtoGT31B-1	SNP51	5867	G/A	Intron
PtoGT31B-1	SNP52	5826	A/C	Intron
PtoGT31B-1	SNP53	5825	A/T	Intron
PtoGT31B-1	SNP54	5824	A/T	Intron
PtoGT31B-1	SNP55	5814	A/T	Intron
PtoGT31B-1	SNP56	5785	T/C	Intron
PtoGT31B-1	SNP57	5727	A/G	Intron
PtoGT31B-1	SNP58	5588	A/G	Intron
PtoGT31B-1	SNP59	5553	G/C	Intron
PtoGT31B-1	SNP60	5505	T/G	Intron
PtoGT31B-1	SNP61	5489	A/G	Intron
PtoGT31B-1	SNP62	5433	T/C	Exon
PtoGT31B-1	SNP63	5373	A/C	Intron
PtoGT31B-1	SNP64	5363	A/C	Intron
PtoGT31B-1	SNP65	5335	T/G	Intron
PtoGT31B-1	SNP66	5318	A/T	Intron
PtoGT31B-1	SNP67	5314	A/T	Intron
PtoGT31B-1	SNP68	5302	C/A	Intron
PtoGT31B-1	SNP69	5286	C/G	Intron
PtoGT31B-1	SNP70	5264	G/A	Intron
PtoGT31B-1	SNP71	5068	T/A	Intron
PtoGT31B-1	SNP72	5047	A/C	Intron
PtoGT31B-1	SNP73	5002	A/T	Intron
PtoGT31B-1	SNP74	4958	T/A	Intron
PtoGT31B-1	SNP75	4952	C/A	Intron
PtoGT31B-1	SNP76	4877	T/A	Intron
PtoGT31B-1	SNP77	4867	C/G	Intron
PtoGT31B-1	SNP78	4746	T/C	Intron
PtoGT31B-1	SNP79	4718	G/C	Intron
PtoGT31B-1	SNP80	4715	T/C	Intron
PtoGT31B-1	SNP81	4616	G/C	Intron
PtoGT31B-1	SNP82	4597	T/C	Intron
PtoGT31B-1	SNP83	4457	A/C	Exon
PtoGT31B-1	SNP84	4425	T/A	Intron
PtoGT31B-1	SNP85	4401	A/G	Intron
PtoGT31B-1	SNP86	4368	G/T	Intron
PtoGT31B-1	SNP87	4335	T/C	Intron
PtoGT31B-1	SNP88	4334	G/A	Intron
PtoGT31B-1	SNP89	4239	C/A	Exon
PtoGT31B-1	SNP90	4050	A/G	Intron
PtoGT31B-1	SNP91	3998	G/A	Exon
PtoGT31B-1	SNP92	3897	A/C	Intron
PtoGT31B-1	SNP93	3887	T/A	Intron
PtoGT31B-1	SNP94	3849	T/C	Intron
PtoGT31B-1	SNP95	3733	G/C	Exon
PtoGT31B-1	SNP96	3730	C/T	Exon
PtoGT31B-1	SNP97	3702	C/G	Exon
PtoGT31B-1	SNP98	3697	T/C	Exon
PtoGT31B-1	SNP99	3457	T/C	Intron
PtoGT31B-1	SNP100	3420	C/G	Intron
PtoGT31B-1	SNP101	3416	T/C	Intron
PtoGT31B-1	SNP102	3397	G/A	Intron
PtoGT31B-1	SNP103	3395	G/A	Intron
PtoGT31B-1	SNP104	3393	G/C	Intron
PtoGT31B-1	SNP105	3361	C/A	Intron
PtoGT31B-1	SNP106	3314	G/T	Intron
PtoGT31B-1	SNP107	3304	A/C	Intron
PtoGT31B-1	SNP108	3196	A/G	Intron
PtoGT31B-1	SNP109	3086	T/A	Intron
PtoGT31B-1	SNP110	2984	C/G	Intron
PtoGT31B-1	SNP111	2981	A/C	Intron
PtoGT31B-1	SNP112	2978	G/C	Intron
PtoGT31B-1	SNP113	2974	C/A	Intron
PtoGT31B-1	SNP114	2890	T/C	Intron
PtoGT31B-1	SNP115	2885	C/T	Intron
PtoGT31B-1	SNP116	2841	C/T	Intron
PtoGT31B-1	SNP117	2829	T/A	Intron
PtoGT31B-1	SNP118	2798	A/T	Intron
PtoGT31B-1	SNP119	2781	T/A	Intron
PtoGT31B-1	SNP120	2712	A/C	Intron
PtoGT31B-1	SNP121	2630	T/A	Intron
PtoGT31B-1	SNP122	2575	A/G	Intron
PtoGT31B-1	SNP123	2536	C/T	Exon
PtoGT31B-1	SNP124	2509	G/C	Exon
PtoGT31B-1	SNP125	2486	T/C	Exon
PtoGT31B-1	SNP126	2475	C/T	Exon
PtoGT31B-1	SNP127	2434	C/T	5'-UTR
PtoGT31B-1	SNP128	2414	G/A	5'-UTR
PtoGT31B-1	SNP129	2378	T/G	5'-UTR
PtoGT31B-1	SNP130	2249	C/A	5'-UTR
PtoGT31B-1	SNP131	2228	C/T	5'-UTR
PtoGT31B-1	SNP132	2222	T/A	5'-UTR
PtoGT31B-1	SNP133	2203	G/A	5'-UTR
PtoGT31B-1	SNP134	2200	A/G	5'-UTR
PtoGT31B-1	SNP135	2117	T/C	5'-UTR
PtoGT31B-1	SNP136	2111	C/T	5'-UTR
PtoGT31B-1	SNP137	1990	C/T	promoter
PtoGT31B-1	SNP138	1969	G/A	promoter
PtoGT31B-1	SNP139	1938	A/G	promoter
PtoGT31B-1	SNP140	1934	T/G	promoter
PtoGT31B-1	SNP141	1922	C/A	promoter
PtoGT31B-1	SNP142	1907	T/A	promoter
PtoGT31B-1	SNP143	1888	A/T	promoter
PtoGT31B-1	SNP144	1882	T/A	promoter
PtoGT31B-1	SNP145	1858	T/A	promoter
PtoGT31B-1	SNP146	1850	A/G	promoter
PtoGT31B-1	SNP147	1809	A/G	promoter
PtoGT31B-1	SNP148	1742	A/T	promoter
PtoGT31B-1	SNP149	1508	A/G	promoter
PtoGT31B-1	SNP150	1112	C/T	promoter
PtoGT31B-1	SNP151	1047	T/G	promoter
PtoGT31B-1	SNP152	1034	T/A	promoter
PtoGT31B-1	SNP153	1017	A/T	promoter
PtoGT31B-1	SNP154	983	T/C	promoter
PtoGT31B-1	SNP155	911	T/A	promoter
PtoGT31B-1	SNP156	909	T/G	promoter
PtoGT31B-1	SNP157	677	A/T	promoter
PtoGT31B-1	SNP158	576	A/G	promoter
PtoGT31B-1	SNP159	527	C/T	promoter
PtoGT31B-1	SNP160	501	A/G	promoter
PtoGT31B-1	SNP161	377	G/T	promoter
PtoGT31B-1	SNP162	373	A/T	promoter
PtoGT31B-1	SNP163	313	A/G	promoter
PtoGT31B-1	SNP164	122	G/A	promoter
PtoGT31B-1	SNP165	86	A/G	promoter
aSNP position: The SNP position in genes (bp).

## Sheet: Table S3
Table S3 Details of significant SNPs within candidate genes associated with growth and wood properties in the association population of P. tomentosa.
Trait	SNP	Genotype	P-value	Q-value	additive effect	dominant effect	R2
AC	PtoGT31B-1_SNP133	G/A	0.00036413	0.0401934	-	0.25582	0.0553639
AC	PtoMIR403b_SNP31	G/T	0.00048583	0.0312975	-	1.64097	0.00605242
AC	PtoMIR403b_SNP33	T/C	0.00049583	0.0374357	-	0.185032	0.00605242
MFA	PtoGT31B-1_SNP116	C/T	0.000300515	0.0446526	-4.85128	-	0.0915172
MFA	PtoGT31B-1_SNP117	T/A	0.000119311	0.025582	-	0.310788	0.0826546
MFA	PtoGT31B-1_SNP131	C/T	9.26956e-05	0.0181138	-	0.0807467	0.125176
DBH	PtoGT31B-1_SNP110	C/G	0.000282384	0.0285656	-	0.00776331	0.0801768
DBH	PtoGT31B-1_SNP111	A/C	0.000282384	0.0350425	-	0.00776331	0.0801768
DBH	PtoGT31B-1_SNP133	G/A	0.000122282	0.0131387	3.78167	0.0227884	0.0708569
DBH	PtoGT31B-1_SNP134	A/G	0.000367266	0.043601	-	0.0163073	0.0743018
DBH	PtoMIR403b_SNP23	T/A	0.000234109	0.0193475	2.38057	-	0.0880401
DBH	PtoMIR403b_SNP24	C/G	0.000193728	0.0163073	-2.40275	-	0.0927275
FL	PtoGT31B-1_SNP124	G/C	0.000360172	0.0441428	-	0.0350425	0.0578345
FL	PtoGT31B-1_SNP131	C/T	2.59491e-05	0.0105317	-0.0811125	0.0446526	0.163521
FL	PtoGT31B-1_SNP39	A/G	0.00013373	0.0291021	-0.0811125	-	0.0789496
H	PtoGT31B-1_SNP133	G/A	5.13427e-05	0.0319923	-0.79825	0.0568679	0.104171
HEI	PtoGT31B-1_SNP134	A/G	0.000185787	0.037138	-	0.0285656	0.105494
HEC	PtoGT31B-1_SNP124	G/C	0.000121465	0.0121553	-	0.0703103	0.0409068
HEC	PtoMIR403b_SNP31	G/T	0.000424648	0.012306	-	0.273588	0.00790683
HEC	PtoMIR403b_SNP33	T/C	0.000434648	0.0124133	-	0.270656	0.00790683
V	PtoGT31B-1_SNP133	G/A	0.000100369	0.0414279	-	0.0313102	0.0806686
V	PtoGT31B-1_SNP134	A/G	0.000350836	0.0359828	-	0.0234749	0.0810854
V	PtoMIR403b_SNP24	C/G	0.000391779	0.0106899	-33.9159	0.0360003	0.0801698
FW	PtoGT31B-1_SNP136	C/T	0.000394771	0.0125863	1.03322	-	0.0833171
FW	PtoMIR403b_SNP2	C/A	0.000124819	0.0421863	-1.32889	-	0.0806479

## Sheet: Table S4
Table S4 SNP pairs and their main effects detected among the three candidate genes in the association population of P. tomentosa.
Traits	Attribute A	Attribute B	Effect of interaction	Information gain
AC	PtoGT31B-1_SNP3	PtoMIR403b_SNP4	0.0109	-0.028
AC	PtoGT31B-1_SNP3	PtoMIR403b_SNP38	0.0109	-0.0404
FW	PtoGT31B-1_SNP19	PtoMIR403b_SNP3	0.0113	-0.0364
FW	PtoGT31B-1_SNP19	PtoMIR403b_SNP11	0.0229	-0.0126
V	PtoGT31B-1_SNP19	PtoMIR403b_SNP11	0.0139	-0.0494
FW	PtoGT31B-1_SNP19	PtoMIR403b_SNP38	0.0113	-0.012
FW	PtoGT31B-1_SNP19	PtoMIR403b_SNP42	0.0465	-0.0229
V	PtoGT31B-1_SNP19	PtoMIR403b_SNP52	0.0139	-0.0369
V	PtoGT31B-1_SNP21	PtoGT31B-1_SNP19	0.0084	-0.0412
V	PtoGT31B-1_SNP21	PtoMIR403b_SNP11	0.0048	-0.0556
V	PtoGT31B-1_SNP21	PtoMIR403b_SNP52	0.0048	-0.043
DBH	PtoGT31B-1_SNP23	PtoMIR403b_SNP45	0.0538	-0.0069
DBH	PtoGT31B-1_SNP33	PtoGT31B-1_SNP23	0.0538	-0.0092
DBH	PtoGT31B-1_SNP33	PtoMIR403b_SNP45	0.0029	-0.0006
AC	PtoGT31B-1_SNP37	PtoGT31B-1_SNP3	0.0229	-0.0046
AC	PtoGT31B-1_SNP37	PtoMIR403b_SNP4	0.0007	-0.0121
AC	PtoGT31B-1_SNP37	PtoMIR403b_SNP38	0.0007	-0.0245
HEC	PtoGT31B-1_SNP44	PtoMIR403b_SNP8	0.0231	-0.0185
HEC	PtoGT31B-1_SNP44	PtoMIR403b_SNP18	0.03	-0.0767
MFA	PtoGT31B-1_SNP45	PtoMIR403b_SNP9	0.0156	-0.0331
HC	PtoGT31B-1_SNP85	PtoMIR403b_SNP8	0.0011	-0.0499
HC	PtoGT31B-1_SNP85	PtoMIR403b_SNP52	0.0011	-0.0499
HC	PtoGT31B-1_SNP87	PtoGT31B-1_SNP85	0.0001	-0.0531
HC	PtoGT31B-1_SNP87	PtoMIR403b_SNP8	0.0011	-0.0499
HC	PtoGT31B-1_SNP87	PtoMIR403b_SNP52	0.0011	-0.0499
V	PtoGT31B-1_SNP114	PtoGT31B-1_SNP19	0.0013	-0.0262
V	PtoGT31B-1_SNP114	PtoGT31B-1_SNP21	0.0024	-0.0222
HC	PtoGT31B-1_SNP114	PtoGT31B-1_SNP85	0.0001	-0.0435
HC	PtoGT31B-1_SNP114	PtoGT31B-1_SNP87	0.0628	0.0192
HC	PtoGT31B-1_SNP114	PtoMIR403b_SNP8	0.0063	-0.0352
V	PtoGT31B-1_SNP114	PtoMIR403b_SNP11	0.0076	-0.0307
HC	PtoGT31B-1_SNP114	PtoMIR403b_SNP52	0.0245	-0.017
V	PtoGT31B-1_SNP114	PtoMIR403b_SNP52	0.0037	-0.022
HEC	PtoGT31B-1_SNP116	PtoGT31B-1_SNP44	0.0231	0.0056
HEC	PtoGT31B-1_SNP116	PtoMIR403b_SNP8	0.0012	-0.0236
HEC	PtoGT31B-1_SNP116	PtoMIR403b_SNP18	0.0896	-0.0004
DBH	PtoGT31B-1_SNP118	PtoGT31B-1_SNP23	0.0538	-0.0064
DBH	PtoGT31B-1_SNP118	PtoGT31B-1_SNP33	0.0304	0.0275
DBH	PtoGT31B-1_SNP118	PtoMIR403b_SNP45	0	-0.0006
MFA	PtoGT31B-1_SNP120	PtoGT31B-1_SNP45	0.0604	-0.0376
MFA	PtoGT31B-1_SNP120	PtoMIR403b_SNP9	0.0604	-0.0201
V	PtoGT31B-1_SNP133	PtoGT31B-1_SNP19	0.0067	-0.0333
V	PtoGT31B-1_SNP133	PtoGT31B-1_SNP21	0.0024	-0.0346
HC	PtoGT31B-1_SNP133	PtoGT31B-1_SNP85	0.0011	-0.0636
HC	PtoGT31B-1_SNP133	PtoGT31B-1_SNP87	0.0011	-0.0636
HC	PtoGT31B-1_SNP133	PtoGT31B-1_SNP114	0.0278	-0.0273
V	PtoGT31B-1_SNP133	PtoGT31B-1_SNP114	0.0587	0.0437
HC	PtoGT31B-1_SNP133	PtoMIR403b_SNP8	0.0245	-0.0381
V	PtoGT31B-1_SNP133	PtoMIR403b_SNP11	0.037	-0.0137
HC	PtoGT31B-1_SNP133	PtoMIR403b_SNP52	0.0245	-0.0381
V	PtoGT31B-1_SNP133	PtoMIR403b_SNP52	0.0245	-0.0137
DBH	PtoGT31B-1_SNP134	PtoGT31B-1_SNP23	0.0538	-0.0302
DBH	PtoGT31B-1_SNP134	PtoGT31B-1_SNP33	0.0048	-0.022
DBH	PtoGT31B-1_SNP134	PtoGT31B-1_SNP118	0.0006	-0.0233
DBH	PtoGT31B-1_SNP134	PtoMIR403b_SNP45	0.0573	0.0329
DBH	PtoGT31B-1_SNP146	PtoGT31B-1_SNP23	0.0538	-0.0296
DBH	PtoGT31B-1_SNP146	PtoGT31B-1_SNP33	0.0021	-0.0241
DBH	PtoGT31B-1_SNP146	PtoGT31B-1_SNP118	0.0022	-0.0211
DBH	PtoGT31B-1_SNP146	PtoGT31B-1_SNP134	0.0021	-0.0451
DBH	PtoGT31B-1_SNP146	PtoMIR403b_SNP45	0.0021	-0.0218
MFA	PtoGT31B-1_SNP155	PtoGT31B-1_SNP45	0.0837	0.0257
MFA	PtoGT31B-1_SNP155	PtoGT31B-1_SNP120	0.0275	-0.0623
MFA	PtoGT31B-1_SNP155	PtoMIR403b_SNP9	0.0711	0.0306
HEI	PtoMIR403b_SNP4	PtoMIR403b_SNP1	0	-0.0126
LC	PtoMIR403b_SNP8	PtoMIR403b_SNP3	0.0245	-0.0233
FW	PtoMIR403b_SNP11	PtoMIR403b_SNP3	0.0113	-0.0253
HEC	PtoMIR403b_SNP18	PtoMIR403b_SNP8	0.1034	-0.0107
HEI	PtoMIR403b_SNP29	PtoMIR403b_SNP1	0	-0.0152
HEI	PtoMIR403b_SNP29	PtoMIR403b_SNP4	0.0117	-0.0144
HEI	PtoMIR403b_SNP30	PtoMIR403b_SNP1	0.0237	-0.0122
LC	PtoMIR403b_SNP30	PtoMIR403b_SNP3	0.0229	-0.0362
FL	PtoMIR403b_SNP30	PtoMIR403b_SNP4	0.0117	-0.0117
HEI	PtoMIR403b_SNP30	PtoMIR403b_SNP4	0.0237	-0.0231
LC	PtoMIR403b_SNP30	PtoMIR403b_SNP8	0.0346	-0.0233
HEI	PtoMIR403b_SNP30	PtoMIR403b_SNP29	0.0237	-0.0257
HEI	PtoMIR403b_SNP36	PtoMIR403b_SNP1	0.0005	-0.0009
HEI	PtoMIR403b_SNP36	PtoMIR403b_SNP4	0.0005	-0.0117
HEI	PtoMIR403b_SNP36	PtoMIR403b_SNP29	0.0237	0.0088
HEI	PtoMIR403b_SNP36	PtoMIR403b_SNP30	0	-0.0355
LC	PtoMIR403b_SNP38	PtoMIR403b_SNP3	0.0245	0
FW	PtoMIR403b_SNP38	PtoMIR403b_SNP3	0.0113	-0.0131
AC	PtoMIR403b_SNP38	PtoMIR403b_SNP4	0.0245	-0.0121
FL	PtoMIR403b_SNP38	PtoMIR403b_SNP4	0.0117	0
LC	PtoMIR403b_SNP38	PtoMIR403b_SNP8	0.0229	-0.0004
FW	PtoMIR403b_SNP38	PtoMIR403b_SNP11	0.0026	-0.0096
LC	PtoMIR403b_SNP38	PtoMIR403b_SNP30	0.0229	-0.0117
FL	PtoMIR403b_SNP38	PtoMIR403b_SNP30	0.0237	0.0119
FW	PtoMIR403b_SNP42	PtoMIR403b_SNP3	0.0346	-0.036
FW	PtoMIR403b_SNP42	PtoMIR403b_SNP11	0.0159	-0.0424
FW	PtoMIR403b_SNP42	PtoMIR403b_SNP38	0.0465	0.0004
FL	PtoMIR403b_SNP52	PtoMIR403b_SNP4	0.0237	-0.0117
HC	PtoMIR403b_SNP52	PtoMIR403b_SNP8	0.037	-0.0119
V	PtoMIR403b_SNP52	PtoMIR403b_SNP11	0.0498	-0.0117
FL	PtoMIR403b_SNP52	PtoMIR403b_SNP30	0.0237	-0.0117
FL	PtoMIR403b_SNP52	PtoMIR403b_SNP38	0.0237	0

## Sheet: Table S5
Table S5 MR results of the relationship of SNP, expression of PtoGT31B-1 and wood properties traits.
SNP	exposure	outcome	Estimate	Std	Error	95% Ci	p-value
PtoMIR403b_SNP2	expression of PtoGT31B-1	FW	38.825	14.769	9.878	67.771	0.009
PtoMIR403b_SNP31	expression of PtoGT31B-1	HEC	2.249	1.208	-0.118	4.617	0.033
PtoMIR403b_SNP33	expression of PtoGT31B-1	HEC	2.245	1.206	-0.118	4.613	0.033
PtoMIR403b_SNP31	expression of PtoGT31B-1	AC	-1.125	1.378	-3.827	1.576	0.041
PtoMIR403b_SNP33	expression of PtoGT31B-1	AC	-1.129	1.376	-3.827	1.571	0.041
PtoMIR403b_SNP23	expression of PtoGT31B-1	DBH	0.534	0.243	0.058	1.01	0.028
PtoMIR403b_SNP24	expression of PtoGT31B-1	DBH	0.538	0.245	0.058	1.019	0.028
PtoMIR403b_SNP24	expression of PtoGT31B-1	V	12.56	8.747	-4.585	29.704	0.151
