# Supplementary material for: Association Study and Mendelian Randomization Analysis Reveal Effects of the Genetic Interaction Between PtoMIR403b and PtoGT31B-1 on Wood Formation in Populus tomentosa
Source: Front Plant Sci. 2021 Aug 30;12:704941. doi: 10.3389/fpls.2021.704941 (PMC8435637; doi:10.3389/fpls.2021.704941)
Supplement: Supplementary file 7 [file Data_Sheet_3.xlsx]

## Sheet: Figure 1C
Figure 1C The relative expression of PtomiR403b and PtoGT31B-1 in six tissues.
Gene ID		phloem	cambium	developing xylem	mature xylem	leaves	shoot apex
PtomiR403b	repeat 1	1.024	0.477	0.229	0.128	0.519	2.04
	repeat 2	0.976	0.495	0.207	0.132	0.493	1.931
	repeat 3	1.075	0.447	0.216	0.143	0.54	2.162
	average	1.025	0.473	0.217333	0.134333	0.517333	2.04433
PtoGT31B-1	repeat 1	0.276	2.983	4.649	1.451	2.864	0.08
	repeat 2	0.267	2.71	4.366	1.383	3.004	0.084
	repeat 3	0.248	2.841	4.897	1.526	3.157	0.086
	average	0.263667	2.84467	4.63733	1.45333	3.00833	0.0833333

## Sheet: Figure 2A
Figure 2A SNPs in the PtoMIR403b significantly associated with the wood properties traits (Related to Table S3)
Trait	SNP	Genotype	P-value	Q-value	additive effect	dominant effect	R2
AC	PtoMIR403b_SNP31	G/T	0.00048583	0.0312975	-	1.64097	0.00605242
AC	PtoMIR403b_SNP33	T/C	0.00049583	0.0374357	-	0.185032	0.00605242
DBH	PtoMIR403b_SNP23	T/A	0.000234109	0.0193475	2.38057	-	0.0880401
DBH	PtoMIR403b_SNP24	C/G	0.000193728	0.0163073	-2.40275	-	0.0927275
HEC	PtoMIR403b_SNP31	G/T	0.000424648	0.012306	-	0.273588	0.00790683
HEC	PtoMIR403b_SNP33	T/C	0.000434648	0.0124133	-	0.270656	0.00790683
V	PtoMIR403b_SNP24	C/G	0.000391779	0.0106899	-33.9159	0.0360003	0.0801698
FW	PtoMIR403b_SNP2	C/A	0.000124819	0.0421863	-1.32889	-	0.0806479

## Sheet: Figure 2C
Figure 2C SNPs in the PtoMIRGT31B-1 significantly associated with the wood properties traits (Related to Table S3)
Trait	SNP	Genotype	P-value	Q-value	additive effect	dominant effect	R2
AC	PtoGT31B-1_SNP133	G/A	0.00036413	0.0401934	-	0.25582	0.0553639
MFA	PtoGT31B-1_SNP116	C/T	0.000300515	0.0446526	-4.85128	-	0.0915172
MFA	PtoGT31B-1_SNP117	T/A	0.000119311	0.025582	-	0.310788	0.0826546
MFA	PtoGT31B-1_SNP131	C/T	9.26956e-05	0.0181138	-	0.0807467	0.125176
DBH	PtoGT31B-1_SNP110	C/G	0.000282384	0.0285656	-	0.00776331	0.0801768
DBH	PtoGT31B-1_SNP111	A/C	0.000282384	0.0350425	-	0.00776331	0.0801768
DBH	PtoGT31B-1_SNP133	G/A	0.000122282	0.0131387	3.78167	0.0227884	0.0708569
DBH	PtoGT31B-1_SNP134	A/G	0.000367266	0.043601	-	0.0163073	0.0743018
FL	PtoGT31B-1_SNP124	G/C	0.000360172	0.0441428	-	0.0350425	0.0578345
FL	PtoGT31B-1_SNP131	C/T	2.59491e-05	0.0105317	-0.0811125	0.0446526	0.163521
FL	PtoGT31B-1_SNP39	A/G	0.00013373	0.0291021	-0.0811125	-	0.0789496
H	PtoGT31B-1_SNP133	G/A	5.13427e-05	0.0319923	-0.79825	0.0568679	0.104171
HEI	PtoGT31B-1_SNP134	A/G	0.000185787	0.037138	-	0.0285656	0.105494
HEC	PtoGT31B-1_SNP124	G/C	0.000121465	0.0121553	-	0.0703103	0.0409068
V	PtoGT31B-1_SNP133	G/A	0.000100369	0.0414279	-	0.0313102	0.0806686
V	PtoGT31B-1_SNP134	A/G	0.000350836	0.0359828	-	0.0234749	0.0810854
FW	PtoGT31B-1_SNP136	C/T	0.000394771	0.0125863	1.03322	-	0.0833171

## Sheet: Figure 3A
Figure 3A Circos plot show the pairwise interaction of SNPs for wood properties traits.
SNP location in PtoMIR403b and PtoGT31B-1 resepctively (Related to Table S2)						Epistasis interaction of SNP-SNP pairs underlying wood properties traits (Related to Table S4)
Gene	SNP locus	SNP positiona	Genotype	Region		Traits	Attribute A	Attribute B
PtoMIR403b	SNP1	5	G/A	flanking		AC	PtoGT31B-1_SNP3	PtoMIR403b_SNP4
PtoMIR403b	SNP2	35	C/A	flanking		AC	PtoGT31B-1_SNP3	PtoMIR403b_SNP38
PtoMIR403b	SNP3	41	G/T	flanking		FW	PtoGT31B-1_SNP19	PtoMIR403b_SNP3
PtoMIR403b	SNP4	53	G/T	flanking		FW	PtoGT31B-1_SNP19	PtoMIR403b_SNP11
PtoMIR403b	SNP5	58	C/T	flanking		V	PtoGT31B-1_SNP19	PtoMIR403b_SNP11
PtoMIR403b	SNP6	63	C/T	flanking		FW	PtoGT31B-1_SNP19	PtoMIR403b_SNP38
PtoMIR403b	SNP7	70	A/T	flanking		FW	PtoGT31B-1_SNP19	PtoMIR403b_SNP42
PtoMIR403b	SNP8	98	A/G	flanking		V	PtoGT31B-1_SNP19	PtoMIR403b_SNP52
PtoMIR403b	SNP9	143	G/T	flanking		V	PtoGT31B-1_SNP21	PtoGT31B-1_SNP19
PtoMIR403b	SNP10	159	C/G	flanking		V	PtoGT31B-1_SNP21	PtoMIR403b_SNP11
PtoMIR403b	SNP11	167	C/A	flanking		V	PtoGT31B-1_SNP21	PtoMIR403b_SNP52
PtoMIR403b	SNP12	168	G/A	flanking		DBH	PtoGT31B-1_SNP23	PtoMIR403b_SNP45
PtoMIR403b	SNP13	196	G/A	flanking		DBH	PtoGT31B-1_SNP33	PtoGT31B-1_SNP23
PtoMIR403b	SNP14	239	A/T	flanking		DBH	PtoGT31B-1_SNP33	PtoMIR403b_SNP45
PtoMIR403b	SNP15	243	T/C	flanking		AC	PtoGT31B-1_SNP37	PtoGT31B-1_SNP3
PtoMIR403b	SNP16	247	C/T	flanking		AC	PtoGT31B-1_SNP37	PtoMIR403b_SNP4
PtoMIR403b	SNP17	265	G/A	flanking		AC	PtoGT31B-1_SNP37	PtoMIR403b_SNP38
PtoMIR403b	SNP18	267	A/T	flanking		HEC	PtoGT31B-1_SNP44	PtoMIR403b_SNP8
PtoMIR403b	SNP19	358	G/A	flanking		HEC	PtoGT31B-1_SNP44	PtoMIR403b_SNP18
PtoMIR403b	SNP20	382	A/T	flanking		MFA	PtoGT31B-1_SNP45	PtoMIR403b_SNP9
PtoMIR403b	SNP21	392	G/A	flanking		HC	PtoGT31B-1_SNP85	PtoMIR403b_SNP8
PtoMIR403b	SNP22	467	A/G	flanking		HC	PtoGT31B-1_SNP85	PtoMIR403b_SNP52
PtoMIR403b	SNP23	491	T/A	flanking		HC	PtoGT31B-1_SNP87	PtoGT31B-1_SNP85
PtoMIR403b	SNP24	492	C/G	flanking		HC	PtoGT31B-1_SNP87	PtoMIR403b_SNP8
PtoMIR403b	SNP25	516	C/G	flanking		HC	PtoGT31B-1_SNP87	PtoMIR403b_SNP52
PtoMIR403b	SNP26	522	C/G	flanking		V	PtoGT31B-1_SNP114	PtoGT31B-1_SNP19
PtoMIR403b	SNP27	525	A/G	flanking		V	PtoGT31B-1_SNP114	PtoGT31B-1_SNP21
PtoMIR403b	SNP28	550	T/C	flanking		HC	PtoGT31B-1_SNP114	PtoGT31B-1_SNP85
PtoMIR403b	SNP29	551	A/G	flanking		HC	PtoGT31B-1_SNP114	PtoGT31B-1_SNP87
PtoMIR403b	SNP30	597	A/G	flanking		HC	PtoGT31B-1_SNP114	PtoMIR403b_SNP8
PtoMIR403b	SNP31	622	G/T	precursor		V	PtoGT31B-1_SNP114	PtoMIR403b_SNP11
PtoMIR403b	SNP32	663	C/T	precursor		HC	PtoGT31B-1_SNP114	PtoMIR403b_SNP52
PtoMIR403b	SNP33	666	T/C	precursor		V	PtoGT31B-1_SNP114	PtoMIR403b_SNP52
PtoMIR403b	SNP34	742	C/G	flanking		HEC	PtoGT31B-1_SNP116	PtoGT31B-1_SNP44
PtoMIR403b	SNP35	759	G/T	flanking		HEC	PtoGT31B-1_SNP116	PtoMIR403b_SNP8
PtoMIR403b	SNP36	768	C/A	flanking		HEC	PtoGT31B-1_SNP116	PtoMIR403b_SNP18
PtoMIR403b	SNP37	772	G/A	flanking		DBH	PtoGT31B-1_SNP118	PtoGT31B-1_SNP23
PtoMIR403b	SNP38	775	A/T	flanking		DBH	PtoGT31B-1_SNP118	PtoGT31B-1_SNP33
PtoMIR403b	SNP39	822	T/G	flanking		DBH	PtoGT31B-1_SNP118	PtoMIR403b_SNP45
PtoMIR403b	SNP40	834	A/G	flanking		MFA	PtoGT31B-1_SNP120	PtoGT31B-1_SNP45
PtoMIR403b	SNP41	883	C/T	flanking		MFA	PtoGT31B-1_SNP120	PtoMIR403b_SNP9
PtoMIR403b	SNP42	909	T/A	flanking		V	PtoGT31B-1_SNP133	PtoGT31B-1_SNP19
PtoMIR403b	SNP43	935	C/A	flanking		V	PtoGT31B-1_SNP133	PtoGT31B-1_SNP21
PtoMIR403b	SNP44	944	A/C	flanking		HC	PtoGT31B-1_SNP133	PtoGT31B-1_SNP85
PtoMIR403b	SNP45	990	G/T	flanking		HC	PtoGT31B-1_SNP133	PtoGT31B-1_SNP87
PtoMIR403b	SNP46	994	C/G	flanking		HC	PtoGT31B-1_SNP133	PtoGT31B-1_SNP114
PtoMIR403b	SNP47	1016	G/T	flanking		V	PtoGT31B-1_SNP133	PtoGT31B-1_SNP114
PtoMIR403b	SNP48	1035	C/T	flanking		HC	PtoGT31B-1_SNP133	PtoMIR403b_SNP8
PtoMIR403b	SNP49	1041	C/A	flanking		V	PtoGT31B-1_SNP133	PtoMIR403b_SNP11
PtoMIR403b	SNP50	1049	C/T	flanking		HC	PtoGT31B-1_SNP133	PtoMIR403b_SNP52
PtoMIR403b	SNP51	1053	G/A	flanking		V	PtoGT31B-1_SNP133	PtoMIR403b_SNP52
PtoMIR403b	SNP52	1133	T/A	flanking		DBH	PtoGT31B-1_SNP134	PtoGT31B-1_SNP23
PtoMIR403b	SNP53	1187	C/G	flanking		DBH	PtoGT31B-1_SNP134	PtoGT31B-1_SNP33
PtoMIR403b	SNP54	1298	A/T	flanking		DBH	PtoGT31B-1_SNP134	PtoGT31B-1_SNP118
PtoGT31B-1	SNP1	8591	G/A	downstream		DBH	PtoGT31B-1_SNP134	PtoMIR403b_SNP45
PtoGT31B-1	SNP2	8576	A/G	downstream		DBH	PtoGT31B-1_SNP146	PtoGT31B-1_SNP23
PtoGT31B-1	SNP3	8565	C/T	downstream		DBH	PtoGT31B-1_SNP146	PtoGT31B-1_SNP33
PtoGT31B-1	SNP4	8548	A/G	downstream		DBH	PtoGT31B-1_SNP146	PtoGT31B-1_SNP118
PtoGT31B-1	SNP5	8503	C/T	downstream		DBH	PtoGT31B-1_SNP146	PtoGT31B-1_SNP134
PtoGT31B-1	SNP6	8501	A/G	downstream		DBH	PtoGT31B-1_SNP146	PtoMIR403b_SNP45
PtoGT31B-1	SNP7	8478	T/C	downstream		MFA	PtoGT31B-1_SNP155	PtoGT31B-1_SNP45
PtoGT31B-1	SNP8	8456	G/A	downstream		MFA	PtoGT31B-1_SNP155	PtoGT31B-1_SNP120
PtoGT31B-1	SNP9	8451	G/A	downstream		MFA	PtoGT31B-1_SNP155	PtoMIR403b_SNP9
PtoGT31B-1	SNP10	8353	A/G	downstream		HEI	PtoMIR403b_SNP4	PtoMIR403b_SNP1
PtoGT31B-1	SNP11	8302	A/G	downstream		LC	PtoMIR403b_SNP8	PtoMIR403b_SNP3
PtoGT31B-1	SNP12	8292	T/C	downstream		FW	PtoMIR403b_SNP11	PtoMIR403b_SNP3
PtoGT31B-1	SNP13	8214	A/G	downstream		HEC	PtoMIR403b_SNP18	PtoMIR403b_SNP8
PtoGT31B-1	SNP14	8203	C/A	downstream		HEI	PtoMIR403b_SNP29	PtoMIR403b_SNP1
PtoGT31B-1	SNP15	8185	A/G	downstream		HEI	PtoMIR403b_SNP29	PtoMIR403b_SNP4
PtoGT31B-1	SNP16	8110	C/T	3'-UTR		HEI	PtoMIR403b_SNP30	PtoMIR403b_SNP1
PtoGT31B-1	SNP17	8019	A/G	3'-UTR		LC	PtoMIR403b_SNP30	PtoMIR403b_SNP3
PtoGT31B-1	SNP18	7741	T/C	3'-UTR		FL	PtoMIR403b_SNP30	PtoMIR403b_SNP4
PtoGT31B-1	SNP19	7712	T/C	3'-UTR		HEI	PtoMIR403b_SNP30	PtoMIR403b_SNP4
PtoGT31B-1	SNP20	7668	C/T	3'-UTR		LC	PtoMIR403b_SNP30	PtoMIR403b_SNP8
PtoGT31B-1	SNP21	7594	T/C	3'-UTR		HEI	PtoMIR403b_SNP30	PtoMIR403b_SNP29
PtoGT31B-1	SNP22	7446	A/C	3'-UTR		HEI	PtoMIR403b_SNP36	PtoMIR403b_SNP1
PtoGT31B-1	SNP23	7192	A/T	Intron		HEI	PtoMIR403b_SNP36	PtoMIR403b_SNP4
PtoGT31B-1	SNP24	7184	A/G	Intron		HEI	PtoMIR403b_SNP36	PtoMIR403b_SNP29
PtoGT31B-1	SNP25	7140	A/G	Intron		HEI	PtoMIR403b_SNP36	PtoMIR403b_SNP30
PtoGT31B-1	SNP26	7138	A/G	Intron		LC	PtoMIR403b_SNP38	PtoMIR403b_SNP3
PtoGT31B-1	SNP27	7137	A/T	Intron		FW	PtoMIR403b_SNP38	PtoMIR403b_SNP3
PtoGT31B-1	SNP28	7103	T/G	Intron		AC	PtoMIR403b_SNP38	PtoMIR403b_SNP4
PtoGT31B-1	SNP29	7102	A/G	Intron		FL	PtoMIR403b_SNP38	PtoMIR403b_SNP4
PtoGT31B-1	SNP30	7066	A/T	Intron		LC	PtoMIR403b_SNP38	PtoMIR403b_SNP8
PtoGT31B-1	SNP31	6950	A/G	Intron		FW	PtoMIR403b_SNP38	PtoMIR403b_SNP11
PtoGT31B-1	SNP32	6734	C/T	Intron		LC	PtoMIR403b_SNP38	PtoMIR403b_SNP30
PtoGT31B-1	SNP33	6612	A/T	Intron		FL	PtoMIR403b_SNP38	PtoMIR403b_SNP30
PtoGT31B-1	SNP34	6590	A/G	Intron		FW	PtoMIR403b_SNP42	PtoMIR403b_SNP3
PtoGT31B-1	SNP35	6470	A/G	3'-UTR		FW	PtoMIR403b_SNP42	PtoMIR403b_SNP11
PtoGT31B-1	SNP36	6461	A/G	3'-UTR		FW	PtoMIR403b_SNP42	PtoMIR403b_SNP38
PtoGT31B-1	SNP37	6385	A/T	3'-UTR		FL	PtoMIR403b_SNP52	PtoMIR403b_SNP4
PtoGT31B-1	SNP38	6299	C/T	Exon		HC	PtoMIR403b_SNP52	PtoMIR403b_SNP8
PtoGT31B-1	SNP39	6230	A/G	Exon		V	PtoMIR403b_SNP52	PtoMIR403b_SNP11
PtoGT31B-1	SNP40	6212	C/G	Exon		FL	PtoMIR403b_SNP52	PtoMIR403b_SNP30
PtoGT31B-1	SNP41	6179	C/A	Intron		FL	PtoMIR403b_SNP52	PtoMIR403b_SNP38
PtoGT31B-1	SNP42	6160	G/A	Intron
PtoGT31B-1	SNP43	6150	C/T	Intron
PtoGT31B-1	SNP44	6143	A/T	Intron
PtoGT31B-1	SNP45	6113	A/T	Intron
PtoGT31B-1	SNP46	6092	G/A	Exon
PtoGT31B-1	SNP47	5960	C/A	Intron
PtoGT31B-1	SNP48	5959	A/T	Intron
PtoGT31B-1	SNP49	5917	G/A	Intron
PtoGT31B-1	SNP50	5898	G/C	Intron
PtoGT31B-1	SNP51	5867	G/A	Intron
PtoGT31B-1	SNP52	5826	A/C	Intron
PtoGT31B-1	SNP53	5825	A/T	Intron
PtoGT31B-1	SNP54	5824	A/T	Intron
PtoGT31B-1	SNP55	5814	A/T	Intron
PtoGT31B-1	SNP56	5785	T/C	Intron
PtoGT31B-1	SNP57	5727	A/G	Intron
PtoGT31B-1	SNP58	5588	A/G	Intron
PtoGT31B-1	SNP59	5553	G/C	Intron
PtoGT31B-1	SNP60	5505	T/G	Intron
PtoGT31B-1	SNP61	5489	A/G	Intron
PtoGT31B-1	SNP62	5433	T/C	Exon
PtoGT31B-1	SNP63	5373	A/C	Intron
PtoGT31B-1	SNP64	5363	A/C	Intron
PtoGT31B-1	SNP65	5335	T/G	Intron
PtoGT31B-1	SNP66	5318	A/T	Intron
PtoGT31B-1	SNP67	5314	A/T	Intron
PtoGT31B-1	SNP68	5302	C/A	Intron
PtoGT31B-1	SNP69	5286	C/G	Intron
PtoGT31B-1	SNP70	5264	G/A	Intron
PtoGT31B-1	SNP71	5068	T/A	Intron
PtoGT31B-1	SNP72	5047	A/C	Intron
PtoGT31B-1	SNP73	5002	A/T	Intron
PtoGT31B-1	SNP74	4958	T/A	Intron
PtoGT31B-1	SNP75	4952	C/A	Intron
PtoGT31B-1	SNP76	4877	T/A	Intron
PtoGT31B-1	SNP77	4867	C/G	Intron
PtoGT31B-1	SNP78	4746	T/C	Intron
PtoGT31B-1	SNP79	4718	G/C	Intron
PtoGT31B-1	SNP80	4715	T/C	Intron
PtoGT31B-1	SNP81	4616	G/C	Intron
PtoGT31B-1	SNP82	4597	T/C	Intron
PtoGT31B-1	SNP83	4457	A/C	Exon
PtoGT31B-1	SNP84	4425	T/A	Intron
PtoGT31B-1	SNP85	4401	A/G	Intron
PtoGT31B-1	SNP86	4368	G/T	Intron
PtoGT31B-1	SNP87	4335	T/C	Intron
PtoGT31B-1	SNP88	4334	G/A	Intron
PtoGT31B-1	SNP89	4239	C/A	Exon
PtoGT31B-1	SNP90	4050	A/G	Intron
PtoGT31B-1	SNP91	3998	G/A	Exon
PtoGT31B-1	SNP92	3897	A/C	Intron
PtoGT31B-1	SNP93	3887	T/A	Intron
PtoGT31B-1	SNP94	3849	T/C	Intron
PtoGT31B-1	SNP95	3733	G/C	Exon
PtoGT31B-1	SNP96	3730	C/T	Exon
PtoGT31B-1	SNP97	3702	C/G	Exon
PtoGT31B-1	SNP98	3697	T/C	Exon
PtoGT31B-1	SNP99	3457	T/C	Intron
PtoGT31B-1	SNP100	3420	C/G	Intron
PtoGT31B-1	SNP101	3416	T/C	Intron
PtoGT31B-1	SNP102	3397	G/A	Intron
PtoGT31B-1	SNP103	3395	G/A	Intron
PtoGT31B-1	SNP104	3393	G/C	Intron
PtoGT31B-1	SNP105	3361	C/A	Intron
PtoGT31B-1	SNP106	3314	G/T	Intron
PtoGT31B-1	SNP107	3304	A/C	Intron
PtoGT31B-1	SNP108	3196	A/G	Intron
PtoGT31B-1	SNP109	3086	T/A	Intron
PtoGT31B-1	SNP110	2984	C/G	Intron
PtoGT31B-1	SNP111	2981	A/C	Intron
PtoGT31B-1	SNP112	2978	G/C	Intron
PtoGT31B-1	SNP113	2974	C/A	Intron
PtoGT31B-1	SNP114	2890	T/C	Intron
PtoGT31B-1	SNP115	2885	C/T	Intron
PtoGT31B-1	SNP116	2841	C/T	Intron
PtoGT31B-1	SNP117	2829	T/A	Intron
PtoGT31B-1	SNP118	2798	A/T	Intron
PtoGT31B-1	SNP119	2781	T/A	Intron
PtoGT31B-1	SNP120	2712	A/C	Intron
PtoGT31B-1	SNP121	2630	T/A	Intron
PtoGT31B-1	SNP122	2575	A/G	Intron
PtoGT31B-1	SNP123	2536	C/T	Exon
PtoGT31B-1	SNP124	2509	G/C	Exon
PtoGT31B-1	SNP125	2486	T/C	Exon
PtoGT31B-1	SNP126	2475	C/T	Exon
PtoGT31B-1	SNP127	2434	C/T	5'-UTR
PtoGT31B-1	SNP128	2414	G/A	5'-UTR
PtoGT31B-1	SNP129	2378	T/G	5'-UTR
PtoGT31B-1	SNP130	2249	C/A	5'-UTR
PtoGT31B-1	SNP131	2228	C/T	5'-UTR
PtoGT31B-1	SNP132	2222	T/A	5'-UTR
PtoGT31B-1	SNP133	2203	G/A	5'-UTR
PtoGT31B-1	SNP134	2200	A/G	5'-UTR
PtoGT31B-1	SNP135	2117	T/C	5'-UTR
PtoGT31B-1	SNP136	2111	C/T	5'-UTR
PtoGT31B-1	SNP137	1990	C/T	promoter
PtoGT31B-1	SNP138	1969	G/A	promoter
PtoGT31B-1	SNP139	1938	A/G	promoter
PtoGT31B-1	SNP140	1934	T/G	promoter
PtoGT31B-1	SNP141	1922	C/A	promoter
PtoGT31B-1	SNP142	1907	T/A	promoter
PtoGT31B-1	SNP143	1888	A/T	promoter
PtoGT31B-1	SNP144	1882	T/A	promoter
PtoGT31B-1	SNP145	1858	T/A	promoter
PtoGT31B-1	SNP146	1850	A/G	promoter
PtoGT31B-1	SNP147	1809	A/G	promoter
PtoGT31B-1	SNP148	1742	A/T	promoter
PtoGT31B-1	SNP149	1508	A/G	promoter
PtoGT31B-1	SNP150	1112	C/T	promoter
PtoGT31B-1	SNP151	1047	T/G	promoter
PtoGT31B-1	SNP152	1034	T/A	promoter
PtoGT31B-1	SNP153	1017	A/T	promoter
PtoGT31B-1	SNP154	983	T/C	promoter
PtoGT31B-1	SNP155	911	T/A	promoter
PtoGT31B-1	SNP156	909	T/G	promoter
PtoGT31B-1	SNP157	677	A/T	promoter
PtoGT31B-1	SNP158	576	A/G	promoter
PtoGT31B-1	SNP159	527	C/T	promoter
PtoGT31B-1	SNP160	501	A/G	promoter
PtoGT31B-1	SNP161	377	G/T	promoter
PtoGT31B-1	SNP162	373	A/T	promoter
PtoGT31B-1	SNP163	313	A/G	promoter
PtoGT31B-1	SNP164	122	G/A	promoter
PtoGT31B-1	SNP165	86	A/G	promoter
aSNP position: The SNP position in genes (bp).

## Sheet: Figure 4
Figure 4 Genetic effect estimates of SNPs in PtoMIR403b, expression of PtoGT31B-1, and wood properties traits (Related to Table S5)
SNP	exposure	outcome	Estimate	Std
PtoMIR403b_SNP2	expression of PtoGT31B-1	FW	38.825	14.769
PtoMIR403b_SNP31	expression of PtoGT31B-1	HEC	2.249	1.208
PtoMIR403b_SNP33	expression of PtoGT31B-1	HEC	2.245	1.206
PtoMIR403b_SNP31	expression of PtoGT31B-1	AC	-1.125	1.378
PtoMIR403b_SNP33	expression of PtoGT31B-1	AC	-1.129	1.376
PtoMIR403b_SNP23	expression of PtoGT31B-1	DBH	0.534	0.243
PtoMIR403b_SNP24	expression of PtoGT31B-1	DBH	0.538	0.245
PtoMIR403b_SNP24	expression of PtoGT31B-1	V	12.56	8.747

## Sheet: Figure S2
Figure S2 Phylogenetic tree of miR403 precursor.
((((((((((htu-MIR403e:0.00000000,hpe-MIR403a:0.00000000)0.1540:0.00000000,htu-MIR403d:0.00000000)0.0710:0.00000000,htu-MIR403b:0.00000000)0.0970:0.00000000,htu-MIR403a:0.00000000)0.6710:0.01217262,har-MIR403a:0.01507784)0.2370:0.01217262,htu-MIR403c:0.00000000)0.8870:0.04805308,((bna-MIR403:0.00000000,bra-MIR403:0.00000000)0.9850:0.04269520,(cas-MIR403:0.08427208,(ath-MIR403:0.02038550,(aly-MIR40…

## Sheet: Figure S4
Figure S4 Transcript analysis of the expression levels of PtomiR403b and PtoGT31B-1 under the different genotypes of PtoMIR403b_SNP31 and PtoMIR403b_SNP33 haplotype.
genotype		PtomiR403b	PtoGT31B-1
TT-CC	repeat 1	0.687317	2.84911
	repeat 2	0.701947	2.73527
	repeat 3	0.650806	2.67794
	repeat 4	0.665974	2.92519
	repeat 5	0.72027	2.64207
	repeat 6	0.624498	2.95046
	repeat 7	0.731947	2.70837
	repeat 8	0.611612	2.56953
	repeat 9	0.627249	2.55975
	repeat 10	0.686176	2.54535
	average	0.67078	2.7163
GT-CT	repeat 1	0.449996	3.24103
	repeat 2	0.492558	3.182
	repeat 3	0.438965	2.98634
	repeat 4	0.462495	2.84727
	repeat 5	0.451558	2.9982
	repeat 6	0.501363	2.93339
	repeat 7	0.496866	3.10562
	repeat 8	0.487965	2.93521
	repeat 9	0.507802	3.17743
	repeat 10	0.440528	3.04172
	average	0.47301	3.04482
GG-TT	repeat 1	0.30502	5.02889
	repeat 2	0.315134	4.7197
	repeat 3	0.326752	4.19802
	repeat 4	0.321471	4.32868
	repeat 5	0.341315	4.38493
	repeat 6	0.300571	4.76619
	repeat 7	0.309405	4.89173
	repeat 8	0.311997	4.45514
	repeat 9	0.351909	4.88522
	repeat 10	0.347812	4.96101
	average	0.323139	4.66195
